# Supplementary material for: ahctf1 and kras mutations combine to amplify oncogenic stress and restrict liver overgrowth in a zebrafish model of hepatocellular carcinoma
Source: eLife. 2023 Jan 17;12:e73407. doi: 10.7554/eLife.73407 (PMC9897728; doi:10.7554/eLife.73407)
Supplement: Figure 1—source data 4. [file elife-73407-fig1-data4.zip]

Archive with 1 entries (1 files):
- Figure 1-Source data 4 uncropped unlabelled.tif
